# Supplementary material for: Circulating Anti-Sorting Nexins 16 Antibodies as an Emerging Biomarker of Coronary Artery Disease in Patients with Obstructive Sleep Apnea
Source: Diagnostics (Basel). 2020 Jan 27;10(2):71. doi: 10.3390/diagnostics10020071 (PMC7168932; doi:10.3390/diagnostics10020071)
Supplement: Supplementary file 1 [file diagnostics-10-00071-s001.zip]

Archive with 3 entries (2 files):
- diagnostics-692132-SI/
- diagnostics-692132-SI/Supplementary Table S1.docx
- diagnostics-692132-SI/Supplementary_Figure_S1.jpg
